# Supplementary material for: Crystal structure of [1,1′-biphen­yl]-2,2′-dicarbo­nitrile
Source: Acta Crystallogr E Crystallogr Commun. 2015 May 30;71(Pt 6):o430. doi: 10.1107/S2056989015009561 (PMC4459381; doi:10.1107/S2056989015009561)
Supplement: Supplementary file 1 [file e-71-0o430-sup1.cif]

##############################################################################
#                                                                            #
# This CIF contains the data in a paper accepted for publication in          #
# Acta Crystallographica Section E. It conforms to the requirements of       #
# Notes for Authors for Acta Crystallographica Section E, and has been       #
# peer reviewed under the auspices of the IUCr Commission on Journals.       #
#                                                                            #
# Full details of the Crystallographic Information File format               #
# are given in the paper "The Crystallographic Information File (CIF):       #
# a New Standard Archive File for Crystallography" by S. R. Hall, F. H.      #
# Allen and I. D. Brown [Acta Cryst. (1991), A47, 655-685].                  #
#                                                                            #
# The current version of the core CIF dictionary is obtainable from          #
# ftp://ftp.iucr.org/pub/cif_core.dic.                                       #
#                                                                            #
# Software is freely available for graphical display of the structure(s)     #
# in this CIF. For information consult the CIF software page                 #
# http://www.iucr.org/resources/cif/software.                                #
#                                                                            #
# This file may be used for bona fide research purposes within the           #
# scientific community so long as proper attribution is given to the journal # 
# article from which it was obtained.                                        #
#                                                                            #
##############################################################################
data_global
_audit_creation_method     'form.cif (version 2.0)'
_journal_data_validation_number     ?
_journal_date_recd_electronic     2015-05-12
_journal_date_accepted     2015-05-19
_journal_name_full     'Acta Crystallographica, Section E'
_journal_year     2015
_journal_volume     71
_journal_issue      6
_journal_page_first     o430
_journal_page_last     o430
_journal_paper_category     HO
_journal_paper_doi     10.1107/S2056989015009561
_journal_coeditor_code     WM5163
loop_
    _publ_contact_author_name
    _publ_contact_author_address
    _publ_contact_author_email
    'Tae Ho Kim'
;
Department of Chemistry and Research Institute of Natural Sciences,
Gyeongsang National University, Jinju 660-701, Republic of Korea
;
;
thkim@gnu.ac.kr
;
    'Kim, Jineun'
;
Department of Chemistry and Research Institute of Natural Sciences,
Gyeongsang National University, Jinju 660-701, Republic of Korea
;
;
jekim@gnu.ac.kr
;
_publ_contact_author_fax     '+82-55-772-2789'
_publ_contact_author_phone     '+82-55-772-2789'
_publ_section_title
;
Crystal structure of [1,1'-biphenyl]-2,2'-dicarbonitrile
;
loop_
    _publ_author_name
    _publ_author_address
    'Kang, Gihaeng'
;
Department of Chemistry and Research Institute of Natural Sciences,
Gyeongsang National University, Jinju 660-701, Republic of Korea
;
    'Kim, Tae Ho'
;
Department of Chemistry and Research Institute of Natural Sciences,
Gyeongsang National University, Jinju 660-701, Republic of Korea
;
    'Jeon, Youngeun'
;
Department of Chemistry and Research Institute of Natural Sciences,
Gyeongsang National University, Jinju 660-701, Republic of Korea
;
    'Kim, Jineun'
;
Department of Chemistry and Research Institute of Natural Sciences,
Gyeongsang National University, Jinju 660-701, Republic of Korea
;
data_I
_database_code_depnum_ccdc_archive 'CCDC 1401615'
_audit_creation_method     SHELXTL
_chemical_name_systematic
;
[1,1'-Biphenyl]-2,2'-dicarbonitrile
;
_chemical_name_common     ?
_chemical_formula_moiety     'C14 H8 N2'
_chemical_formula_sum     'C14 H8 N2'
_chemical_formula_iupac     'C14 H8 N2'
_chemical_formula_weight     204.22
_chemical_melting_point     ?
_symmetry_cell_setting     monoclinic
_symmetry_space_group_name_H-M     'C 2/c'
_space_group_name_Hall     '-C 2yc'
loop_
    _symmetry_equiv_pos_as_xyz
    'x, y, z'
    '-x, y, -z+1/2'
    'x+1/2, y+1/2, z'
    '-x+1/2, y+1/2, -z+1/2'
    '-x, -y, -z'
    'x, -y, z-1/2'
    '-x+1/2, -y+1/2, -z'
    'x+1/2, -y+1/2, z-1/2'
_cell_length_a     15.7839(9)
_cell_length_b     3.9451(2)
_cell_length_c     16.6079(9)
_cell_angle_alpha     90.00
_cell_angle_beta     101.630(3)
_cell_angle_gamma     90.00
_cell_volume     1012.93(9)
_cell_formula_units_Z     4
_cell_measurement_reflns_used     1375
_cell_measurement_theta_min     3.25
_cell_measurement_theta_max     27.47
_cell_measurement_temperature     173(2)
_exptl_crystal_description     block
_exptl_crystal_colour     colourless
_exptl_crystal_size_max     0.43
_exptl_crystal_size_mid     0.12
_exptl_crystal_size_min     0.06
_exptl_crystal_density_diffrn     1.339
_exptl_crystal_density_meas     ?
_exptl_crystal_density_method     'not measured'
_exptl_crystal_F_000     424
_exptl_absorpt_coefficient_mu     0.081
_exptl_absorpt_correction_type     multi-scan
_exptl_absorpt_process_details
;
(<i>SADABS</i>; Bruker, 2009)
;
_exptl_absorpt_correction_T_min     0.9660
_exptl_absorpt_correction_T_max     0.9954
_exptl_special_details     ?
_diffrn_ambient_temperature     173(2)
_diffrn_radiation_type     MoK\a
_diffrn_radiation_wavelength     0.71073
_diffrn_radiation_source     'fine-focus sealed tube'
_diffrn_radiation_monochromator     graphite
_diffrn_measurement_device_type     'Bruker APEXII CCD'
_diffrn_measurement_method     '\f and \w scans'
_diffrn_detector_area_resol_mean     ?
_diffrn_reflns_number     4708
_diffrn_reflns_av_R_equivalents     0.0296
_diffrn_reflns_av_sigmaI/netI     0.0252
_diffrn_reflns_theta_min     3.25
_diffrn_reflns_theta_max     27.55
_diffrn_reflns_theta_full     27.55
_diffrn_measured_fraction_theta_max     0.990
_diffrn_measured_fraction_theta_full     0.990
_diffrn_reflns_limit_h_min     -20
_diffrn_reflns_limit_h_max     20
_diffrn_reflns_limit_k_min     -5
_diffrn_reflns_limit_k_max     1
_diffrn_reflns_limit_l_min     -21
_diffrn_reflns_limit_l_max     19
_refine_special_details
;
Refinement of <i>F</i>^2^ against ALL reflections. The weighted <i>R</i>-factor
<i>wR</i> and goodness of fit <i>S</i> are based on <i>F</i>^2^, conventional
<i>R</i>-factors <i>R</i> are based on <i>F</i>, with <i>F</i> set to zero for
negative <i>F</i>^2^. The threshold expression of <i>F</i>^2^ >
\s(<i>F</i>^2^) is used only for calculating <i>R</i>-factors(gt) <i>etc</i>.
and is not relevant to the choice of reflections for refinement.
<i>R</i>-factors based on <i>F</i>^2^ are statistically about twice as large
as those based on <i>F</i>, and <i>R</i>- factors based on ALL data will be
even larger.
;
_reflns_number_total     1157
_reflns_number_gt     988
_reflns_threshold_expression     I>2\s(I)
_refine_ls_structure_factor_coef     Fsqd
_refine_ls_matrix_type     full
_refine_ls_R_factor_all     0.0485
_refine_ls_R_factor_gt     0.0420
_refine_ls_wR_factor_gt     0.1097
_refine_ls_wR_factor_ref     0.1156
_refine_ls_goodness_of_fit_ref     1.094
_refine_ls_restrained_S_all     1.094
_refine_ls_number_reflns     1157
_refine_ls_number_parameters     73
_refine_ls_number_restraints     0
_refine_ls_hydrogen_treatment     constr
_refine_ls_weighting_scheme     calc
_refine_ls_weighting_details
         'calc w=1/[\s^2^(Fo^2^)+(0.0584P)^2^+0.5212P] where P=(Fo^2^+2Fc^2^)/3'
_atom_sites_solution_hydrogens     geom
_atom_sites_solution_primary     direct
_atom_sites_solution_secondary     difmap
_refine_ls_shift/su_max     0.000
_refine_ls_shift/su_mean     0.000
_refine_diff_density_max     0.211
_refine_diff_density_min     -0.243
_refine_ls_extinction_method     none
_refine_ls_extinction_coef     ?
loop_
    _atom_type_symbol
    _atom_type_description
    _atom_type_scat_dispersion_real
    _atom_type_scat_dispersion_imag
    _atom_type_scat_source
    'C' 'C' 0.0033 0.0016
                         'International Tables Vol C Tables 4.2.6.8 and 6.1.1.4'
    'H' 'H' 0.0000 0.0000
                         'International Tables Vol C Tables 4.2.6.8 and 6.1.1.4'
    'N' 'N' 0.0061 0.0033
                         'International Tables Vol C Tables 4.2.6.8 and 6.1.1.4'
_computing_data_collection
;
APEX2 (Bruker, 2009)
;
_computing_cell_refinement
;
SAINT (Bruker, 2009)
;
_computing_data_reduction
;
SAINT (Bruker, 2009)
;
_computing_structure_solution
;
SHELXTL (Sheldrick, 2008)
;
_computing_structure_refinement
;
SHELXTL (Sheldrick, 2008)
;
_computing_molecular_graphics
;
DIAMOND (Brandenburg, 2010)
;
_computing_publication_material
;
SHELXTL (Sheldrick, 2008)
;
loop_
    _atom_site_type_symbol
    _atom_site_label
    _atom_site_fract_x
    _atom_site_fract_y
    _atom_site_fract_z
    _atom_site_U_iso_or_equiv
    _atom_site_adp_type
    _atom_site_calc_flag
    _atom_site_refinement_flags
    _atom_site_occupancy
    _atom_site_symmetry_multiplicity
    _atom_site_disorder_assembly
    _atom_site_disorder_group
    N N1 0.58879(7) 0.3650(3) 0.08819(7) 0.0323(3) Uani d . 1 1 . .
    C C1 0.53155(8) 0.2522(3) 0.11172(7) 0.0233(3) Uani d . 1 1 . .
    C C2 0.45640(7) 0.1152(3) 0.13725(7) 0.0206(3) Uani d . 1 1 . .
    C C3 0.37963(8) 0.1099(3) 0.07828(7) 0.0244(3) Uani d . 1 1 . .
    H H3 0.3791 0.1894 0.0242 0.029 Uiso calc R 1 1 . .
    C C4 0.30457(8) -0.0108(3) 0.09854(8) 0.0273(3) Uani d . 1 1 . .
    H H4 0.2522 -0.0139 0.0586 0.033 Uiso calc R 1 1 . .
    C C5 0.30609(8) -0.1274(3) 0.17741(8) 0.0257(3) Uani d . 1 1 . .
    H H5 0.2545 -0.2117 0.1914 0.031 Uiso calc R 1 1 . .
    C C6 0.38225(8) -0.1224(3) 0.23640(7) 0.0231(3) Uani d . 1 1 . .
    H H6 0.3819 -0.2037 0.2902 0.028 Uiso calc R 1 1 . .
    C C7 0.45930(7) -0.0004(3) 0.21832(7) 0.0196(3) Uani d . 1 1 . .
loop_
    _atom_site_aniso_label
    _atom_site_aniso_U_11
    _atom_site_aniso_U_22
    _atom_site_aniso_U_33
    _atom_site_aniso_U_12
    _atom_site_aniso_U_13
    _atom_site_aniso_U_23
    N1 0.0275(6) 0.0450(7) 0.0253(6) -0.0066(5) 0.0075(4) 0.0013(5)
    C1 0.0244(6) 0.0277(7) 0.0176(6) -0.0017(5) 0.0034(4) -0.0014(5)
    C2 0.0208(6) 0.0225(6) 0.0194(6) -0.0003(4) 0.0059(4) -0.0015(4)
    C3 0.0258(6) 0.0290(7) 0.0180(6) -0.0002(5) 0.0037(5) 0.0003(4)
    C4 0.0214(6) 0.0331(7) 0.0255(7) -0.0011(5) 0.0000(5) -0.0016(5)
    C5 0.0206(6) 0.0286(6) 0.0286(7) -0.0028(5) 0.0069(5) -0.0006(5)
    C6 0.0245(6) 0.0239(6) 0.0216(6) -0.0017(5) 0.0068(5) 0.0020(4)
    C7 0.0205(6) 0.0187(6) 0.0199(6) 0.0012(4) 0.0044(5) -0.0013(4)
_geom_special_details
;
All e.s.d.'s (except the e.s.d. in the dihedral angle between two l.s. planes)
are estimated using the full covariance matrix. The cell e.s.d.'s are taken
into account individually in the estimation of e.s.d.'s in distances, angles
and torsion angles; correlations between e.s.d.'s in cell parameters are only
used when they are defined by crystal symmetry. An approximate (isotropic)
treatment of cell e.s.d.'s is used for estimating e.s.d.'s involving l.s.
planes.
;
loop_
    _geom_bond_atom_site_label_1
    _geom_bond_atom_site_label_2
    _geom_bond_site_symmetry_2
    _geom_bond_distance
    _geom_bond_publ_flag
    N1 C1 . 1.1443(16) ?
    C1 C2 . 1.4427(16) ?
    C2 C3 . 1.3963(16) ?
    C2 C7 . 1.4135(16) ?
    C3 C4 . 1.3800(17) ?
    C3 H3 . 0.9500 ?
    C4 C5 . 1.3839(18) ?
    C4 H4 . 0.9500 ?
    C5 C6 . 1.3893(17) ?
    C5 H5 . 0.9500 ?
    C6 C7 . 1.3957(16) ?
    C6 H6 . 0.9500 ?
    C7 C7 2_655 1.488(2) ?
loop_
    _geom_angle_atom_site_label_1
    _geom_angle_atom_site_label_2
    _geom_angle_atom_site_label_3
    _geom_angle_site_symmetry_1
    _geom_angle_site_symmetry_3
    _geom_angle
    _geom_angle_publ_flag
    N1 C1 C2 . . 176.92(12) ?
    C3 C2 C7 . . 121.34(11) ?
    C3 C2 C1 . . 116.62(10) ?
    C7 C2 C1 . . 122.02(10) ?
    C4 C3 C2 . . 120.04(11) ?
    C4 C3 H3 . . 120.0 ?
    C2 C3 H3 . . 120.0 ?
    C3 C4 C5 . . 119.57(11) ?
    C3 C4 H4 . . 120.2 ?
    C5 C4 H4 . . 120.2 ?
    C4 C5 C6 . . 120.68(11) ?
    C4 C5 H5 . . 119.7 ?
    C6 C5 H5 . . 119.7 ?
    C5 C6 C7 . . 121.38(11) ?
    C5 C6 H6 . . 119.3 ?
    C7 C6 H6 . . 119.3 ?
    C6 C7 C2 . . 116.99(11) ?
    C6 C7 C7 . 2_655 120.90(12) ?
    C2 C7 C7 . 2_655 122.09(12) ?
loop_
    _geom_torsion_atom_site_label_1
    _geom_torsion_atom_site_label_2
    _geom_torsion_atom_site_label_3
    _geom_torsion_atom_site_label_4
    _geom_torsion_site_symmetry_1
    _geom_torsion_site_symmetry_2
    _geom_torsion_site_symmetry_3
    _geom_torsion_site_symmetry_4
    _geom_torsion
    _geom_torsion_publ_flag
    C7 C2 C3 C4 . . . . -0.18(18) ?
    C1 C2 C3 C4 . . . . -178.65(11) ?
    C2 C3 C4 C5 . . . . -0.26(19) ?
    C3 C4 C5 C6 . . . . 0.34(19) ?
    C4 C5 C6 C7 . . . . 0.02(19) ?
    C5 C6 C7 C2 . . . . -0.44(17) ?
    C5 C6 C7 C7 . . . 2_655 -179.21(9) ?
    C3 C2 C7 C6 . . . . 0.51(17) ?
    C1 C2 C7 C6 . . . . 178.91(11) ?
    C3 C2 C7 C7 . . . 2_655 179.27(9) ?
    C1 C2 C7 C7 . . . 2_655 -2.34(15) ?
_iucr_refine_instructions_details
;
TITL I in C2/c
CELL 0.71073 15.7839 3.9451 16.6079 90.000 101.630 90.000
ZERR 4.00 0.0009 0.0002 0.0009 0.000 0.003 0.000
LATT 7
SYMM -x, y, -z+1/2
SFAC C  H  N
UNIT 56  32  8
SIZE 0.057 0.120 0.430
TEMP -100.000
L.S. 4
ACTA
BOND $H
FMAP 2
PLAN 10
CONF
EQIV $1 1-x, y, 1/2-z
MPLA 6 C2 C3 C4 C5 C6 C7
MPLA 6 C2_$1 C3_$1 C4_$1 C5_$1 C6_$1 C7_$1
WGHT    0.058400    0.521200
FVAR       0.23542
N1    3    0.588793    0.365020    0.088194    11.00000    0.02749    0.04502 =
         0.02528    0.00129    0.00748   -0.00659
C1    1    0.531550    0.252207    0.111718    11.00000    0.02437    0.02772 =
         0.01759   -0.00143    0.00345   -0.00165
C2    1    0.456403    0.115238    0.137254    11.00000    0.02078    0.02248 =
         0.01942   -0.00151    0.00587   -0.00034
C3    1    0.379631    0.109902    0.078282    11.00000    0.02582    0.02895 =
         0.01804    0.00032    0.00374   -0.00017
AFIX  43
H3    2    0.379069    0.189411    0.024184    11.00000   -1.20000
AFIX   0
C4    1    0.304569   -0.010808    0.098542    11.00000    0.02137    0.03305 =
         0.02553   -0.00159    0.00004   -0.00106
AFIX  43
H4    2    0.252189   -0.013873    0.058605    11.00000   -1.20000
AFIX   0
C5    1    0.306095   -0.127363    0.177414    11.00000    0.02056    0.02861 =
         0.02863   -0.00058    0.00687   -0.00285
AFIX  43
H5    2    0.254539   -0.211658    0.191366    11.00000   -1.20000
AFIX   0
C6    1    0.382250   -0.122361    0.236398    11.00000    0.02454    0.02390 =
         0.02163    0.00204    0.00680   -0.00165
AFIX  43
H6    2    0.381871   -0.203662    0.290168    11.00000   -1.20000
AFIX   0
C7    1    0.459301   -0.000403    0.218319    11.00000    0.02054    0.01866 =
         0.01987   -0.00133    0.00444    0.00124
HKLF 4 1 1 0 0 0 1 0 0 0 1
REM  I in C2/c
REM R1 =  0.0420 for    988 Fo > 4sig(Fo)  and  0.0485 for all   1157 data
REM     73 parameters refined using      0 restraints
END
WGHT      0.0587      0.5023
REM Highest difference peak  0.211,  deepest hole -0.243,  1-sigma level  0.058
Q1    1   0.4606  0.0544  0.1777  11.00000  0.05    0.21
Q2    1   0.5000  0.0264  0.2500  10.50000  0.05    0.18
Q3    1   0.4211  0.0674  0.1063  11.00000  0.05    0.17
Q4    1   0.4163  0.0112  0.2295  11.00000  0.05    0.16
Q5    1   0.3980 -0.4640  0.1938  11.00000  0.05    0.15
Q6    1   0.4611  0.3926  0.2112  11.00000  0.05    0.15
Q7    1   0.4459  0.4345  0.1560  11.00000  0.05    0.14
Q8    1   0.2755  0.3538  0.1520  11.00000  0.05    0.14
Q9    1   0.3213 -0.5583  0.2075  11.00000  0.05    0.13
Q10   1   0.4142 -0.4847  0.2417  11.00000  0.05    0.13
;
