# Supplementary material for: Crystal structure of [1,1′-biphen­yl]-2,2′-dicarbo­nitrile
Source: Acta Crystallogr E Crystallogr Commun. 2015 May 30;71(Pt 6):o430. doi: 10.1107/S2056989015009561 (PMC4459381; doi:10.1107/S2056989015009561)
Supplement: Supplementary file 2 [file e-71-0o430-Isup2.hkl]

# 
# h,k,l, Fc-squared, Fo-squared, sigma(Fo-squared) and status flag 
# 
data_I
_shelx_title ' JK649 in C2/c' 
_shelx_refln_list_code          4 
_shelx_F_calc_maximum      146.54 
_exptl_crystal_F_000       424.00 
_reflns_d_resolution_high  0.7683 
 
loop_ 
 _symmetry_equiv_pos_as_xyz 
 'x, y, z' 
 '-x, y, -z+1/2' 
 'x+1/2, y+1/2, z' 
 '-x+1/2, y+1/2, -z+1/2' 
 '-x, -y, -z' 
 'x, -y, z-1/2' 
 '-x+1/2, -y+1/2, -z' 
 'x+1/2, -y+1/2, z-1/2' 
 
_cell_length_a    15.7839 
_cell_length_b     3.9451 
_cell_length_c    16.6079 
_cell_angle_alpha  90.000 
_cell_angle_beta  101.630 
_cell_angle_gamma  90.000 
 
_shelx_F_squared_multiplier     1.000 
 
loop_ 
 _refln_index_h 
 _refln_index_k 
 _refln_index_l 
 _refln_F_squared_calc 
 _refln_F_squared_meas 
 _refln_F_squared_sigma 
 _refln_observed_status 
   4   0   0      605.82      680.24     10.90 o 
   6   0   0      390.05      439.10      6.60 o 
   8   0   0      288.69      292.26      5.49 o 
  10   0   0      369.28      331.95      6.52 o 
  12   0   0     2952.86     2763.14     32.43 o 
  14   0   0     1615.66     1679.87     49.62 o 
  16   0   0       14.51       11.04      3.29 o 
  18   0   0      290.81      320.38     13.51 o 
  20   0   0       30.89       25.61      5.41 o 
   1   1   0     9670.25     8736.11    146.19 o 
   3   1   0     1347.73     1270.03     18.08 o 
   5   1   0     1647.90     1689.45     18.54 o 
   7   1   0       19.72       21.39      1.23 o 
   9   1   0        0.49        2.55      0.71 o 
  11   1   0      650.06      596.11      7.95 o 
  13   1   0     2918.37     2866.97     32.30 o 
  15   1   0       61.17       72.47      4.32 o 
  17   1   0       47.66       37.63      5.19 o 
  19   1   0        1.45       -0.25      2.50 o 
   2   2   0      184.49      188.90      4.85 o 
   4   2   0       16.95       15.36      0.89 o 
   6   2   0       10.18       14.60      1.41 o 
   8   2   0      316.69      342.68      7.57 o 
  10   2   0        2.57        2.03      0.99 o 
  12   2   0      138.03      143.94      5.34 o 
  14   2   0        1.07       -0.80      1.28 o 
  16   2   0       68.56       64.84      4.83 o 
  18   2   0        0.51        2.70      2.07 o 
   3   3   0      129.13      158.11      2.13 o 
   5   3   0       62.49       66.97      2.52 o 
   7   3   0      171.80      173.89      5.46 o 
   9   3   0       75.30       79.81      5.01 o 
  11   3   0       30.17       25.70      3.20 o 
  13   3   0       26.35       28.95      3.85 o 
  15   3   0       30.09       38.47      4.69 o 
   4   4   0      584.58      587.08      8.94 o 
   6   4   0      108.29      125.39      4.63 o 
   8   4   0       77.29       74.65      6.18 o 
  10   4   0      109.42       95.53      5.94 o 
  12   4   0        1.05        2.39      2.06 o 
   3   5   0       29.90       27.88      2.23 o 
 -19   1   1       56.30       60.54      6.78 o 
 -17   1   1      157.64      161.79     10.09 o 
 -15   1   1      671.42      662.48     12.50 o 
 -13   1   1      117.47      109.77      4.06 o 
 -11   1   1      154.03      134.80      3.59 o 
  -9   1   1        1.64        0.93      0.62 o 
  -7   1   1      198.08      225.13      3.87 o 
  -5   1   1      840.73      797.20     11.04 o 
  -3   1   1     2665.17     2575.39     34.98 o 
  -1   1   1      313.60      297.90      6.25 o 
   1   1   1     1984.61     1943.13     33.30 o 
   3   1   1     3224.83     3203.35     32.49 o 
   5   1   1      242.74      238.60      4.02 o 
   7   1   1       65.11       71.15      2.21 o 
   9   1   1      714.60      694.42      8.25 o 
  11   1   1       54.24       58.76      2.85 o 
  13   1   1      307.63      295.27      6.02 o 
  15   1   1        9.31        7.89      1.86 o 
  17   1   1       35.00       35.43      5.08 o 
  19   1   1       86.65      116.27      9.40 o 
 -18   2   1       12.25       13.29      4.92 o 
 -16   2   1      174.23      190.96     12.79 o 
 -14   2   1        5.10        4.00      1.61 o 
 -12   2   1       10.46       10.55      1.78 o 
 -10   2   1      347.33      333.80      8.21 o 
  -8   2   1       17.80       14.78      2.04 o 
  -6   2   1       70.27       78.42      3.04 o 
  -4   2   1     3090.35     3132.83     30.26 o 
  -2   2   1     3186.45     3201.11     54.99 o 
   0   2   1      942.99      929.25     22.19 o 
   2   2   1      169.09      149.87      2.25 o 
   4   2   1      263.74      268.39      3.64 o 
   6   2   1      287.86      268.65      5.31 o 
   8   2   1       25.07       27.43      1.94 o 
  10   2   1     1076.45     1063.47     14.93 o 
  12   2   1       14.55       13.30      1.89 o 
  14   2   1        2.52        2.03      1.90 o 
  16   2   1        0.62        0.37      1.67 o 
  18   2   1       75.04       80.43      6.79 o 
 -15   3   1       92.61      111.21      7.62 o 
 -13   3   1       37.10       38.64      4.21 o 
 -11   3   1       22.84       20.19      3.27 o 
  -9   3   1      218.15      224.25      7.14 o 
  -7   3   1       20.19       16.69      2.12 o 
  -5   3   1        5.09        6.39      0.97 o 
  -3   3   1      402.38      411.35      4.90 o 
  -1   3   1        2.40        1.08      0.90 o 
   1   3   1       11.17       12.81      1.39 o 
   3   3   1       18.53       18.34      0.89 o 
   5   3   1      272.52      273.09      5.51 o 
   7   3   1       71.57       75.91      4.22 o 
   9   3   1      649.79      682.77     14.40 o 
  11   3   1      132.76      150.22      6.66 o 
  13   3   1       95.65       81.08      7.05 o 
  15   3   1       13.12       11.49      3.07 o 
 -12   4   1        3.85        6.69      2.25 o 
 -10   4   1        2.18        3.17      1.71 o 
  -8   4   1        9.01        6.49      2.25 o 
  -6   4   1        4.49        3.12      1.21 o 
  -4   4   1        0.90        1.73      0.76 o 
   2   4   1        3.17        3.08      0.73 o 
   4   4   1        5.12        8.16      1.18 o 
   6   4   1        0.04       -0.81      1.00 o 
   8   4   1        0.60       -1.13      1.39 o 
  10   4   1        6.22        1.24      1.67 o 
  12   4   1        0.91        2.29      2.05 o 
  -3   5   1       18.16       17.62      1.85 o 
   3   5   1        0.16       -0.27      0.89 o 
 -20   0   2        4.32        4.50      3.34 o 
 -18   0   2       28.32       29.25      5.06 o 
 -16   0   2       20.15       13.25      3.70 o 
 -14   0   2     3837.51     3756.21     66.33 o 
 -12   0   2      260.83      228.17      6.18 o 
 -10   0   2        2.27       -0.67      0.67 o 
  -8   0   2        5.50        6.52      1.05 o 
  -6   0   2     2460.08     2564.28     31.10 o 
  -4   0   2     3122.15     2924.17     39.45 o 
  -2   0   2     6240.61     5837.51    126.31 o 
   2   0   2     1804.02     1739.95     31.58 o 
   4   0   2     6038.05     5901.49     77.19 o 
   6   0   2      392.13      454.15      6.83 o 
   8   0   2      155.49      181.35      4.58 o 
  10   0   2      483.77      433.88      8.17 o 
  12   0   2      823.93      789.38     11.67 o 
  14   0   2     1030.34      995.71     27.88 o 
  16   0   2      120.87      109.87      8.48 o 
  18   0   2        5.52        7.53      3.47 o 
 -19   1   2      198.49      226.05     34.82 o 
 -17   1   2        0.66       -1.67      1.67 o 
 -15   1   2      540.30      556.24     10.72 o 
 -13   1   2      308.16      307.87      9.16 o 
 -11   1   2      274.14      265.35      5.00 o 
  -9   1   2      453.04      446.91      7.17 o 
  -7   1   2      102.75      144.18      3.13 o 
  -5   1   2      276.95      321.76      6.09 o 
  -3   1   2     2884.44     2950.58     26.98 o 
  -1   1   2    21474.83    16514.90    629.86 o 
   1   1   2     1524.64     1488.58     17.96 o 
   3   1   2      479.41      516.90      5.72 o 
   5   1   2      597.81      578.30      7.21 o 
   7   1   2      760.49      828.94      9.47 o 
   9   1   2       72.56       71.21      3.54 o 
  11   1   2      893.47      885.57     10.53 o 
  13   1   2       69.55       69.04      3.40 o 
  15   1   2       44.69       42.01      3.16 o 
  17   1   2       33.39       30.01      6.50 o 
  19   1   2      207.38      252.18     12.79 o 
 -18   2   2       40.37       61.08      5.06 o 
 -16   2   2       58.48       60.06      6.13 o 
 -14   2   2      211.75      221.38      8.80 o 
 -12   2   2       35.97       37.93      3.02 o 
 -10   2   2        0.03       -0.82      0.82 o 
  -8   2   2       55.10       52.55      3.54 o 
  -6   2   2      989.45     1040.01     15.11 o 
  -4   2   2      204.21      226.15      3.62 o 
  -2   2   2     3277.53     3341.25     39.08 o 
   0   2   2      146.47      165.00      4.74 o 
   2   2   2        0.42        0.66      0.27 o 
   4   2   2        0.13        0.42      0.47 o 
   6   2   2      798.00      834.64     11.77 o 
   8   2   2      230.02      248.47      4.23 o 
  10   2   2      530.11      531.45      9.26 o 
  12   2   2      533.74      544.69     18.80 o 
  14   2   2        0.26        0.74      1.33 o 
  16   2   2       69.36       67.98      4.96 o 
  18   2   2       42.87       50.70      4.67 o 
 -15   3   2       35.89       36.06      4.71 o 
 -13   3   2        6.71        6.92      2.92 o 
 -11   3   2      199.62      175.09      8.19 o 
  -9   3   2       96.54       86.19      5.12 o 
  -7   3   2      167.67      169.29      5.38 o 
  -5   3   2        2.31        2.79      0.88 o 
  -3   3   2        1.94        2.38      0.35 o 
  -1   3   2       35.02       34.57      2.53 o 
   1   3   2       35.50       35.77      4.07 o 
   3   3   2     1158.42     1202.61     10.91 o 
   5   3   2       12.50       11.36      1.28 o 
   7   3   2       26.92       29.17      2.47 o 
   9   3   2       95.72      105.62      5.26 o 
  11   3   2      138.97      129.84      6.56 o 
  13   3   2       11.91       15.93      3.12 o 
  15   3   2       51.74       60.25      5.78 o 
 -12   4   2        2.43        0.16      1.91 o 
 -10   4   2      535.48      520.05     20.76 o 
  -8   4   2      181.48      185.16      6.30 o 
  -6   4   2       73.04       70.09      4.70 o 
  -4   4   2        4.94        5.99      0.99 o 
  -2   4   2       10.71       13.35      1.62 o 
   0   4   2        5.60        7.76      1.26 o 
   2   4   2      337.28      316.10      4.50 o 
   4   4   2      102.71       93.95      3.99 o 
   6   4   2        0.19       -0.18      2.21 o 
   8   4   2      119.21      120.46      5.67 o 
  10   4   2       14.15       17.31      2.83 o 
  12   4   2       21.17       32.87      4.10 o 
  -3   5   2        0.05        1.73      1.26 o 
  -1   5   2        0.57       -0.18      1.26 o 
   1   5   2       28.70       29.41      2.89 o 
   3   5   2      212.45      209.20      5.80 o 
 -19   1   3       46.79       50.52      9.56 o 
 -17   1   3       51.17       60.88      5.65 o 
 -15   1   3      109.44      112.23      5.31 o 
 -13   1   3      250.52      249.57      5.26 o 
 -11   1   3       60.61       57.27      2.64 o 
  -9   1   3      111.69      117.25      3.26 o 
  -7   1   3       10.96       10.71      1.07 o 
  -5   1   3     1934.32     2023.82     24.91 o 
  -3   1   3      201.17      206.47      2.73 o 
  -1   1   3    17092.13    14489.38    293.38 o 
   1   1   3     4267.89     4198.17     42.13 o 
   3   1   3       22.15       25.27      1.21 o 
   5   1   3      691.08      685.37      8.40 o 
   7   1   3        3.73        1.62      0.59 o 
   9   1   3      485.66      499.79      6.72 o 
  11   1   3      286.89      272.18      5.09 o 
  13   1   3      532.25      508.18     10.36 o 
  15   1   3       67.83       74.13      4.17 o 
  17   1   3      102.84       89.02      7.83 o 
 -18   2   3      364.53      436.95     12.52 o 
 -16   2   3      601.21      631.81     13.57 o 
 -14   2   3      359.66      359.45      8.99 o 
 -12   2   3      420.51      378.72      9.45 o 
 -10   2   3       99.25       94.33      2.98 o 
  -8   2   3       87.22       94.00      4.46 o 
  -6   2   3       20.97       16.45      2.47 o 
  -4   2   3     2477.64     2495.61     24.71 o 
  -2   2   3       87.96       90.75      1.62 o 
   0   2   3      791.24      814.80      7.84 o 
   2   2   3       73.35       67.93      1.44 o 
   4   2   3      138.73      140.07      3.32 o 
   6   2   3      180.45      178.78      4.68 o 
   8   2   3     1157.53     1180.58     13.66 o 
  10   2   3        3.38        2.86      1.17 o 
  12   2   3     1437.87     1410.77     17.51 o 
  14   2   3       18.57       18.24      2.18 o 
  16   2   3       41.72       45.49      4.22 o 
 -15   3   3       22.17       22.37      4.34 o 
 -13   3   3       43.20       38.16      4.53 o 
 -11   3   3        2.26        3.76      1.84 o 
  -9   3   3       15.07       26.54      3.41 o 
  -7   3   3       65.31       67.16      3.88 o 
  -5   3   3     1497.80     1495.89     20.18 o 
  -3   3   3      596.87      606.68      6.99 o 
  -1   3   3      388.05      394.17      5.34 o 
   1   3   3       61.09       59.79      1.24 o 
   3   3   3       29.43       37.11      1.32 o 
   5   3   3       55.13       56.90      2.96 o 
   7   3   3       77.07       75.11      5.31 o 
   9   3   3      579.32      606.88     12.09 o 
  11   3   3       10.71       11.57      2.42 o 
  13   3   3       12.35       13.51      2.66 o 
  15   3   3       19.61       20.41      4.30 o 
 -12   4   3        2.88        0.95      1.93 o 
 -10   4   3        0.06        0.58      1.62 o 
  -8   4   3        3.72        6.05      1.83 o 
  -6   4   3       13.92       13.50      1.96 o 
  -4   4   3       25.48       25.01      1.96 o 
  -2   4   3        8.57        6.81      0.96 o 
   0   4   3       13.63       13.34      1.29 o 
   2   4   3       16.33       17.52      1.41 o 
   4   4   3        4.11        2.60      1.21 o 
   6   4   3        0.32       -0.22      1.02 o 
   8   4   3       25.82       28.16      3.16 o 
  10   4   3        0.04        0.31      1.69 o 
  -3   5   3      116.41      118.40      8.57 o 
  -1   5   3       41.65       44.20      3.75 o 
   1   5   3        1.29        2.08      0.89 o 
   3   5   3       17.53       17.68      3.07 o 
 -20   0   4      450.15      520.55     18.29 o 
 -18   0   4       11.85        6.70      3.08 o 
 -16   0   4       60.75       51.44     11.64 o 
 -14   0   4      187.01      180.91      9.32 o 
 -12   0   4      176.00      171.11      5.43 o 
 -10   0   4      386.79      346.18      6.74 o 
  -8   0   4     2296.15     2598.45     29.13 o 
  -6   0   4     2552.22     2635.18     28.73 o 
  -4   0   4       68.47       85.45      4.20 o 
  -2   0   4      184.96      210.47     10.92 o 
   0   0   4     6413.97     6695.96    108.34 o 
   2   0   4     2472.28     2607.76     44.51 o 
   4   0   4     5245.39     5446.75     55.85 o 
   6   0   4     2706.24     3159.01     34.24 o 
   8   0   4      826.32      827.09     11.77 o 
  10   0   4        1.51        0.81      0.86 o 
  12   0   4       12.39       13.76      2.77 o 
  14   0   4        1.46       -0.66      1.90 o 
  16   0   4       71.90       81.26     22.64 o 
  18   0   4      803.09      928.56     25.66 o 
 -19   1   4       48.19       63.15     10.10 o 
 -17   1   4       40.08       44.12      6.51 o 
 -15   1   4      322.52      336.40      9.24 o 
 -13   1   4        6.18       13.21      1.76 o 
 -11   1   4        0.84        2.51      1.08 o 
  -9   1   4      534.73      527.51      7.80 o 
  -7   1   4     2413.73     2581.84     32.11 o 
  -5   1   4      425.70      426.89      7.01 o 
  -3   1   4       40.75       48.94      2.08 o 
  -1   1   4        7.60        8.25      0.99 o 
   1   1   4      787.97      772.77      8.09 o 
   3   1   4      434.19      429.53      6.94 o 
   5   1   4     2841.02     3022.27     27.49 o 
   7   1   4      513.91      574.20      6.95 o 
   9   1   4       16.90       11.86      1.20 o 
  11   1   4        4.42        4.55      1.08 o 
  13   1   4      119.40      129.59      6.88 o 
  15   1   4       13.39       13.66      2.28 o 
  17   1   4       71.48       94.55      8.25 o 
 -18   2   4       29.46       33.24      3.87 o 
 -16   2   4      402.83      405.37     10.41 o 
 -14   2   4      116.27      122.93      5.60 o 
 -12   2   4      220.80      171.73      6.69 o 
 -10   2   4      201.49      179.29      4.08 o 
  -8   2   4      184.52      189.81      6.59 o 
  -6   2   4        0.62        2.05      0.85 o 
  -4   2   4     1035.61     1036.72     12.73 o 
  -2   2   4      938.35      972.76     10.41 o 
   0   2   4      167.05      189.56      3.80 o 
   2   2   4     1524.79     1514.12     15.75 o 
   4   2   4        1.29        1.15      0.66 o 
   6   2   4        0.28        0.78      0.78 o 
   8   2   4       26.29       20.82      1.53 o 
  10   2   4      339.89      335.16      6.09 o 
  12   2   4        1.07        2.66      1.12 o 
  14   2   4      129.88      128.32      4.83 o 
  16   2   4       39.82       36.13      3.38 o 
 -15   3   4        8.59        9.33      2.90 o 
 -13   3   4        0.10       -1.42      1.42 o 
 -11   3   4      356.84      324.31     13.42 o 
  -9   3   4       17.84       13.48      2.58 o 
  -7   3   4       65.39       55.73      3.65 o 
  -5   3   4      229.07      231.84      6.25 o 
  -3   3   4     1766.69     1753.21     17.99 o 
  -1   3   4       16.73       14.98      0.83 o 
   1   3   4       88.50       99.31      1.75 o 
   3   3   4        9.11        6.57      0.89 o 
   5   3   4        0.18        1.11      0.92 o 
   7   3   4       80.07       93.61      4.53 o 
   9   3   4      595.49      638.54     12.60 o 
  11   3   4      112.28      102.71      5.77 o 
  13   3   4       30.64       41.38      4.25 o 
  15   3   4       93.34       85.14      6.30 o 
 -12   4   4       35.16       30.75      4.06 o 
 -10   4   4        2.30        3.54      1.82 o 
  -8   4   4       11.41       14.82      2.27 o 
  -6   4   4      119.50      120.23      4.72 o 
  -4   4   4      244.95      222.15      4.28 o 
  -2   4   4       15.77       14.98      1.53 o 
   0   4   4        5.53        6.52      0.96 o 
   2   4   4      179.52      183.48      5.47 o 
   4   4   4       65.71       69.06      3.80 o 
   6   4   4        0.04        0.50      1.04 o 
   8   4   4      346.54      362.60      9.51 o 
  10   4   4      414.59      430.60     11.82 o 
  -3   5   4      302.45      314.18      7.97 o 
  -1   5   4       18.48       19.49      2.08 o 
   1   5   4       66.99       58.88      2.99 o 
 -19   1   5       96.48      110.07     13.17 o 
 -17   1   5       48.87       58.28      7.51 o 
 -15   1   5      697.64      677.36     14.10 o 
 -13   1   5      565.71      496.99     10.34 o 
 -11   1   5      243.42      260.66      6.54 o 
  -9   1   5       57.15       53.58      2.58 o 
  -7   1   5        8.33        5.70      0.90 o 
  -5   1   5      588.83      588.97      9.13 o 
  -3   1   5        2.63        2.02      0.51 o 
  -1   1   5      743.94      781.87      9.19 o 
   1   1   5       45.28       45.11      1.52 o 
   3   1   5     2473.55     2506.34     24.81 o 
   5   1   5      439.10      458.23      6.28 o 
   7   1   5      123.90      131.62      3.71 o 
   9   1   5       19.45       17.60      1.49 o 
  11   1   5      287.33      271.03      5.25 o 
  13   1   5       32.90       37.75      2.95 o 
  15   1   5       41.90       37.00      4.84 o 
  17   1   5        6.16        9.48      4.24 o 
 -18   2   5       39.65       41.35      4.14 o 
 -16   2   5       60.73       59.02      4.54 o 
 -14   2   5      218.77      201.10      8.46 o 
 -12   2   5       58.37       53.40      3.50 o 
 -10   2   5       59.11       64.11      3.70 o 
  -8   2   5      147.83      119.65      4.93 o 
  -6   2   5      319.86      321.79      8.36 o 
  -4   2   5       82.61       88.35      3.02 o 
  -2   2   5     4957.37     4988.18     52.51 o 
   0   2   5      285.28      318.18      6.86 o 
   2   2   5      313.77      329.40      5.58 o 
   4   2   5      178.41      168.62      5.53 o 
   6   2   5       65.62       56.51      2.83 o 
   8   2   5      194.65      201.26      5.94 o 
  10   2   5      167.02      165.09      4.33 o 
  12   2   5      213.06      210.10      7.25 o 
  14   2   5        0.28       -1.07      1.07 o 
  16   2   5       22.71       26.53      3.42 o 
 -15   3   5      181.35      152.36      9.05 o 
 -13   3   5       32.43       25.91      3.69 o 
 -11   3   5       67.31       63.69      4.99 o 
  -9   3   5      118.67      108.53      5.82 o 
  -7   3   5      100.55       92.89      8.92 o 
  -5   3   5        8.50        8.64      1.44 o 
  -3   3   5      264.61      253.60      4.57 o 
  -1   3   5      171.24      178.45      3.18 o 
   1   3   5       55.39       54.45      2.37 o 
   3   3   5       18.48       18.27      1.67 o 
   5   3   5       37.38       36.32      2.60 o 
   7   3   5       48.07       40.56      4.11 o 
   9   3   5      274.91      291.36      7.98 o 
  11   3   5      464.40      493.45     12.66 o 
  13   3   5        0.23       -0.32      1.72 o 
 -12   4   5       12.23       13.65      3.06 o 
 -10   4   5        0.01       -0.10      1.55 o 
  -8   4   5        0.71        0.49      1.35 o 
  -6   4   5        4.44       -0.91      1.16 o 
  -4   4   5       18.27       21.19      1.76 o 
  -2   4   5        1.95        1.29      0.77 o 
   0   4   5        0.73        0.46      0.67 o 
   2   4   5        0.84       -0.30      0.79 o 
   4   4   5        0.18        0.64      0.95 o 
   6   4   5       12.41       15.13      2.76 o 
   8   4   5        8.27        8.07      2.03 o 
  10   4   5       20.17       12.88      2.56 o 
 -20   0   6      164.73      191.12     13.17 o 
 -18   0   6        0.01        8.71      3.24 o 
 -16   0   6       23.98       27.61      4.52 o 
 -14   0   6       64.86       50.46      5.32 o 
 -12   0   6       12.88       19.39      2.07 o 
 -10   0   6     1734.87     1766.34     21.95 o 
  -8   0   6     1570.28     1681.14     23.08 o 
  -6   0   6     1022.11     1074.82     15.43 o 
  -4   0   6      946.95      955.22     13.56 o 
  -2   0   6     4103.37     4179.37     49.08 o 
   0   0   6     9154.76     9381.84    108.30 o 
   2   0   6        0.00       -0.45      0.45 o 
   4   0   6     4802.42     5298.72     62.25 o 
   6   0   6      677.06      688.48     10.02 o 
   8   0   6      154.53      146.27      6.34 o 
  10   0   6        0.81        0.20      0.89 o 
  12   0   6      374.57      342.29     17.50 o 
  14   0   6      147.60      146.61     14.71 o 
  16   0   6        7.92       16.56      4.11 o 
  18   0   6        2.86        1.72      3.11 o 
 -19   1   6       12.29       11.73      5.59 o 
 -17   1   6      104.33      116.73     23.28 o 
 -15   1   6        0.07       -0.80      1.40 o 
 -13   1   6      364.91      304.64      7.33 o 
 -11   1   6      101.30       93.35      5.09 o 
  -9   1   6      899.31      941.20     13.50 o 
  -7   1   6      215.31      201.74      5.79 o 
  -5   1   6        3.51        8.89      1.00 o 
  -3   1   6      146.99      145.54      3.02 o 
  -1   1   6      209.35      234.91      4.50 o 
   1   1   6       18.30       21.77      1.94 o 
   3   1   6      728.01      778.98      8.69 o 
   5   1   6       10.26       24.01      1.47 o 
   7   1   6      426.32      450.57      6.22 o 
   9   1   6        1.16        0.09      0.70 o 
  11   1   6      213.31      191.33      4.86 o 
  13   1   6      270.82      239.82      7.29 o 
  15   1   6       90.03       98.90      7.88 o 
  17   1   6      141.55      189.80     18.04 o 
 -18   2   6       22.56       24.60      3.44 o 
 -16   2   6        2.22        2.36      1.73 o 
 -14   2   6        3.75        1.49      1.37 o 
 -12   2   6      214.03      178.70      6.75 o 
 -10   2   6       19.35       23.03      2.15 o 
  -8   2   6       30.56       25.50      1.16 o 
  -6   2   6       11.65       11.05      1.60 o 
  -4   2   6       81.16       78.55      6.35 o 
  -2   2   6      338.39      338.56      6.36 o 
   0   2   6      211.56      236.33      4.61 o 
   2   2   6      129.83      130.15      3.43 o 
   4   2   6       87.98      103.29      3.72 o 
   6   2   6       74.21       74.46      1.98 o 
   8   2   6       62.27       59.31      2.69 o 
  10   2   6       38.01       39.77      2.64 o 
  12   2   6        5.79        7.94      1.49 o 
  14   2   6        1.39        2.62      1.34 o 
  16   2   6      189.08      207.10     10.53 o 
 -15   3   6        0.34        2.76      2.18 o 
 -13   3   6       27.10       17.87      3.21 o 
 -11   3   6       32.49       27.81      3.44 o 
  -9   3   6       19.63       27.33      3.06 o 
  -7   3   6       61.61       61.93      3.96 o 
  -5   3   6     1302.42     1292.06     21.04 o 
  -3   3   6      124.38      179.42      4.85 o 
  -1   3   6       34.62       35.89      2.10 o 
   1   3   6      268.11      273.92      5.61 o 
   3   3   6      215.35      225.04      8.20 o 
   5   3   6        4.15        3.78      1.22 o 
   7   3   6      753.11      707.69     13.03 o 
   9   3   6      436.05      462.05     10.70 o 
  11   3   6      156.45      158.43      7.56 o 
  13   3   6       21.90       15.96      3.02 o 
 -12   4   6       83.37       76.23      6.70 o 
 -10   4   6       22.37       19.09      2.95 o 
  -8   4   6        1.19        0.38      1.47 o 
  -6   4   6     1085.14     1037.56     18.50 o 
  -4   4   6     1920.11     1860.18     24.64 o 
  -2   4   6       10.05       11.38      1.39 o 
   0   4   6        9.23       11.02      2.37 o 
   2   4   6       11.45       14.16      1.88 o 
   4   4   6        3.15        4.03      1.34 o 
   6   4   6       26.04       23.06      2.54 o 
   8   4   6     1495.15     1534.15     23.96 o 
  10   4   6      122.41      125.54      6.63 o 
 -19   1   7        0.11       -0.72      3.79 o 
 -17   1   7       65.92       83.73      8.94 o 
 -15   1   7       47.12       51.33      4.30 o 
 -13   1   7      149.29      122.24      5.45 o 
 -11   1   7       91.08      113.94      4.36 o 
  -9   1   7        0.69        2.50      0.89 o 
  -7   1   7      266.50      268.24      4.93 o 
  -5   1   7        1.11        0.65      0.62 o 
  -3   1   7       19.68       22.39      2.53 o 
  -1   1   7      613.69      633.41      8.67 o 
   1   1   7     1520.00     1636.86     17.32 o 
   3   1   7      602.48      620.48      7.57 o 
   5   1   7      944.54      957.76     11.99 o 
   7   1   7      104.76       99.70      3.15 o 
   9   1   7      137.72      130.69      4.94 o 
  11   1   7        1.13        0.18      0.97 o 
  13   1   7       28.53       19.13      2.30 o 
  15   1   7       26.67       19.36      3.89 o 
  17   1   7      249.33      289.17     19.22 o 
 -18   2   7        0.96        0.01      2.01 o 
 -16   2   7      228.46      206.41      9.74 o 
 -14   2   7       62.58       70.90      5.73 o 
 -12   2   7        6.43        2.66      1.80 o 
 -10   2   7       76.13       60.24      4.14 o 
  -8   2   7     1190.22     1169.77     12.81 o 
  -6   2   7       10.20        9.26      1.03 o 
  -4   2   7      255.02      227.87      5.91 o 
  -2   2   7       18.60       23.81      1.92 o 
   0   2   7       15.45       10.93      1.13 o 
   2   2   7      458.09      414.60      7.74 o 
   4   2   7      370.07      376.53      5.52 o 
   6   2   7      966.92     1002.80     12.10 o 
   8   2   7        9.00        7.62      1.15 o 
  10   2   7        2.67        3.15      1.09 o 
  12   2   7       82.95       76.42      4.30 o 
  14   2   7       35.46       27.05      3.66 o 
  16   2   7        6.13       10.44      2.11 o 
 -15   3   7       56.92       51.65      6.39 o 
 -13   3   7       16.73       23.15      3.81 o 
 -11   3   7       87.99       82.88      8.53 o 
  -9   3   7        8.23        5.38      1.76 o 
  -7   3   7      354.16      355.17      9.00 o 
  -5   3   7      192.73      202.28      5.94 o 
  -3   3   7      306.99      325.30     10.41 o 
  -1   3   7       63.90       73.16      2.90 o 
   1   3   7       14.40       12.45      2.16 o 
   3   3   7        0.13        0.04      0.83 o 
   5   3   7      138.97      147.63      5.42 o 
   7   3   7        1.56        1.25      1.30 o 
   9   3   7        0.62       -0.08      1.49 o 
  11   3   7       29.85       32.30      3.57 o 
  13   3   7       29.91       32.32      4.06 o 
 -12   4   7        0.09        1.96      1.99 o 
 -10   4   7        1.46        1.53      1.67 o 
  -8   4   7        1.85       -0.24      1.47 o 
  -6   4   7       26.77       27.10      2.89 o 
  -4   4   7        6.93        2.73      1.18 o 
  -2   4   7        4.67        3.49      1.06 o 
   0   4   7        0.21        0.12      0.86 o 
   2   4   7        5.72        8.24      1.44 o 
   4   4   7        0.67        1.40      1.19 o 
   6   4   7        3.77        3.30      1.94 o 
   8   4   7        8.54        8.59      2.24 o 
 -20   0   8       40.32       62.07     11.55 o 
 -18   0   8      177.08      170.15     17.14 o 
 -16   0   8      414.28      366.65     20.03 o 
 -14   0   8     1477.34     1295.54     42.04 o 
 -12   0   8      270.67      244.60      8.87 o 
 -10   0   8        1.28       -1.01      1.01 o 
  -8   0   8       58.49       51.60      3.29 o 
  -6   0   8        9.38       12.80      1.61 o 
  -4   0   8      179.08      167.35      4.74 o 
  -2   0   8     2498.69     2895.33     41.79 o 
   0   0   8       78.94       98.00      5.23 o 
   2   0   8     1202.66     1142.67     16.08 o 
   4   0   8     1360.98     1367.90     19.22 o 
   6   0   8      177.35      210.98      4.97 o 
   8   0   8       12.47       15.86      1.70 o 
  10   0   8      946.99      784.81     20.03 o 
  12   0   8      228.48      188.13     13.44 o 
  14   0   8      133.92      114.68      8.87 o 
  16   0   8       11.83       13.39      3.95 o 
 -19   1   8        1.39        2.89      4.51 o 
 -17   1   8        0.31       -2.53      3.43 o 
 -15   1   8      181.17      152.13      8.69 o 
 -13   1   8        0.09       -0.24      1.19 o 
 -11   1   8       99.90      118.15      5.97 o 
  -9   1   8      105.03       84.20      4.69 o 
  -7   1   8       53.64       57.43      2.86 o 
  -5   1   8       25.59       30.78      2.14 o 
  -3   1   8     1908.89     2014.99     20.99 o 
  -1   1   8     2083.37     2213.06     24.90 o 
   1   1   8      405.97      419.83      6.26 o 
   3   1   8      202.15      230.52      5.22 o 
   5   1   8       91.33       77.41      2.91 o 
   7   1   8        0.00        1.26      0.74 o 
   9   1   8        0.24        1.90      0.94 o 
  11   1   8      377.13      325.86      8.03 o 
  13   1   8        0.99        2.81      1.60 o 
  15   1   8        0.98       -2.18      2.29 o 
 -18   2   8       28.68       44.82      7.63 o 
 -16   2   8        9.33       14.17      2.63 o 
 -14   2   8       16.71       12.82      2.25 o 
 -12   2   8      292.35      294.94      8.39 o 
 -10   2   8      240.83      230.70      8.52 o 
  -8   2   8       48.38       47.32      2.17 o 
  -6   2   8      491.12      488.79     11.56 o 
  -4   2   8        0.31        0.60      0.54 o 
  -2   2   8      145.30      145.26      4.98 o 
   0   2   8       48.83       52.15      1.50 o 
   2   2   8     1091.15     1146.00     12.76 o 
   4   2   8      114.97      119.79      2.53 o 
   6   2   8      573.51      538.98      7.87 o 
   8   2   8      154.78      140.66      4.05 o 
  10   2   8       17.56       15.09      2.82 o 
  12   2   8       56.90       52.47      3.99 o 
  14   2   8      137.10      148.16      6.28 o 
 -15   3   8        1.79       -0.10      2.32 o 
 -13   3   8       70.45       67.41      5.83 o 
 -11   3   8      127.38      113.07      8.28 o 
  -9   3   8        5.84        6.86      2.59 o 
  -7   3   8      789.60      752.17     15.18 o 
  -5   3   8      502.71      486.26     14.08 o 
  -3   3   8      298.74      298.86      7.48 o 
  -1   3   8        0.34        0.54      0.89 o 
   1   3   8      115.64      115.83      5.16 o 
   3   3   8        0.25       -0.75      0.86 o 
   5   3   8        3.01        2.81      1.39 o 
   7   3   8      775.95      780.24     14.55 o 
   9   3   8        0.27        1.90      1.80 o 
  11   3   8        0.92        0.87      1.63 o 
  13   3   8       17.70       26.27      4.57 o 
 -10   4   8        1.44        1.31      1.82 o 
  -8   4   8        9.03       11.47      2.40 o 
  -6   4   8      764.86      735.07     19.23 o 
  -4   4   8       15.16       27.56      3.27 o 
  -2   4   8        0.14        0.59      1.01 o 
   0   4   8       30.71       36.17      2.61 o 
   2   4   8       91.53      116.42      6.00 o 
   4   4   8        0.40        2.09      1.26 o 
   6   4   8      240.53      242.20     10.52 o 
   8   4   8       21.69       17.45      2.72 o 
 -19   1   9        0.19        1.80      4.33 o 
 -17   1   9        3.54        5.77      3.97 o 
 -15   1   9        0.03        0.42      1.74 o 
 -13   1   9      128.34      107.81      5.64 o 
 -11   1   9      408.93      378.61      8.10 o 
  -9   1   9     1551.35     1493.78     19.62 o 
  -7   1   9        9.81        8.86      1.28 o 
  -5   1   9      631.58      579.56     10.50 o 
  -3   1   9      147.46      159.29      3.56 o 
  -1   1   9      181.50      160.17      4.77 o 
   1   1   9       45.91       35.68      3.19 o 
   3   1   9     1116.30     1087.94     12.19 o 
   5   1   9     1331.93     1350.59     14.98 o 
   7   1   9       33.38       26.62      2.00 o 
   9   1   9        4.03        0.53      0.95 o 
  11   1   9        5.10        5.85      1.48 o 
  13   1   9        1.48        4.65      2.59 o 
  15   1   9        0.58       -1.12      2.36 o 
 -18   2   9      279.28      352.90     16.68 o 
 -16   2   9       26.47       29.13      3.38 o 
 -14   2   9        1.64        3.52      1.66 o 
 -12   2   9      132.75      139.66     13.08 o 
 -10   2   9      195.46      199.73      5.82 o 
  -8   2   9     1070.52     1011.16     15.43 o 
  -6   2   9      156.27      162.26      3.00 o 
  -4   2   9      162.52      154.22      5.47 o 
  -2   2   9       50.63       48.78      1.93 o 
   0   2   9      216.48      218.33      3.88 o 
   2   2   9      111.84      117.58      2.10 o 
   4   2   9      503.98      520.71      7.50 o 
   6   2   9      364.64      360.72      6.31 o 
   8   2   9      630.70      576.75     21.16 o 
  10   2   9       48.27       52.07      3.08 o 
  12   2   9       19.42       22.15      2.41 o 
  14   2   9        8.44       10.17      2.02 o 
 -15   3   9        2.36        9.95      3.15 o 
 -13   3   9        2.10        1.27      1.91 o 
 -11   3   9        0.00        0.31      1.55 o 
  -9   3   9      153.28      154.67      6.72 o 
  -7   3   9       95.99      104.96      5.78 o 
  -5   3   9      935.27      930.57     36.12 o 
  -3   3   9       41.29       96.94      5.40 o 
  -1   3   9       31.68       30.46      2.41 o 
   1   3   9       19.12       20.82      2.92 o 
   3   3   9      153.25      195.75      6.80 o 
   5   3   9       59.30       61.57      4.02 o 
   7   3   9      484.28      475.08     10.73 o 
   9   3   9      264.32      261.41      8.36 o 
  11   3   9       25.98       24.61      3.21 o 
 -10   4   9        7.97        7.73      2.56 o 
  -8   4   9       18.36       17.73      2.81 o 
  -6   4   9        1.45        4.80      1.89 o 
  -4   4   9       30.65       39.82      4.06 o 
  -2   4   9        4.64        4.09      2.23 o 
   0   4   9        6.80        4.39      1.37 o 
   2   4   9        7.09        2.90      1.35 o 
   4   4   9       11.28        7.34      1.79 o 
   6   4   9        3.56        1.44      1.50 o 
 -18   0  10       19.95       27.25      7.76 o 
 -16   0  10       54.93       27.07      6.86 o 
 -14   0  10      106.52       97.98     11.37 o 
 -12   0  10      198.41      208.74     11.37 o 
 -10   0  10      391.09      366.59      8.81 o 
  -8   0  10      470.89      487.76      9.98 o 
  -6   0  10        1.12        0.49      0.76 o 
  -4   0  10     1447.99     1598.67     22.45 o 
  -2   0  10       71.20       83.73      3.46 o 
   0   0  10     1297.95     1466.00     20.36 o 
   2   0  10       36.19       52.09      3.54 o 
   4   0  10     1767.50     1764.47     24.35 o 
   6   0  10       22.17       22.02      2.30 o 
   8   0  10      126.63      154.83      9.05 o 
  10   0  10      137.99      107.04     10.47 o 
  12   0  10       70.82       59.55      6.49 o 
  14   0  10        8.08       15.55      4.13 o 
 -19   1  10        1.15        0.90      4.33 o 
 -17   1  10      201.20      200.47     17.32 o 
 -15   1  10      266.55      280.31      9.24 o 
 -13   1  10       10.12        6.19      2.05 o 
 -11   1  10       22.03       23.07      3.20 o 
  -9   1  10      791.90      764.88     12.24 o 
  -7   1  10      495.11      449.59      8.22 o 
  -5   1  10       29.74       20.85      1.77 o 
  -3   1  10      559.90      635.24      8.78 o 
  -1   1  10       22.34       24.59      1.75 o 
   1   1  10      360.09      328.15      6.59 o 
   3   1  10        0.10       -0.21      0.65 o 
   5   1  10     1580.81     1572.90     17.17 o 
   7   1  10      115.18      104.29      3.92 o 
   9   1  10      267.81      219.16      6.40 o 
  11   1  10        1.40        1.57      1.28 o 
  13   1  10      100.60       79.98      7.44 o 
  15   1  10        6.20        8.75      3.25 o 
 -16   2  10      158.61      164.85      7.31 o 
 -14   2  10       17.06       15.94      3.70 o 
 -12   2  10       32.15       33.25      3.20 o 
 -10   2  10        3.05        0.00      1.11 o 
  -8   2  10      902.19      830.30     13.59 o 
  -6   2  10      272.23      263.47      4.92 o 
  -4   2  10      301.82      311.45      5.11 o 
  -2   2  10      292.98      303.16      3.91 o 
   0   2  10        4.78        4.91      0.84 o 
   2   2  10       42.41       44.12      1.78 o 
   4   2  10      153.15      148.34      3.77 o 
   6   2  10      430.39      413.22      7.15 o 
   8   2  10       29.42       20.19      1.99 o 
  10   2  10      215.55      188.53      5.25 o 
  12   2  10        0.34        2.20      1.32 o 
  14   2  10        3.66        4.40      1.68 o 
 -15   3  10        0.70        0.43      2.47 o 
 -13   3  10      142.56      136.34      8.42 o 
 -11   3  10       11.29       11.75      2.76 o 
  -9   3  10       17.09       15.45      2.61 o 
  -7   3  10      206.19      199.43      7.30 o 
  -5   3  10       10.54       13.48      2.22 o 
  -3   3  10       41.94       44.55      2.73 o 
  -1   3  10       62.44       61.65      3.83 o 
   1   3  10      523.09      481.67      9.72 o 
   3   3  10        4.44        4.16      1.39 o 
   5   3  10       40.67       39.72      3.44 o 
   7   3  10        2.10        1.61      2.29 o 
   9   3  10       12.45       10.86      2.47 o 
  11   3  10       11.69        9.97      3.31 o 
 -10   4  10       13.83       15.54      3.11 o 
  -8   4  10       11.30       14.19      2.67 o 
  -6   4  10        8.48        9.45      2.71 o 
  -4   4  10      246.31      239.61      6.89 o 
  -2   4  10       38.78       34.99      2.94 o 
   0   4  10      259.81      254.41      6.83 o 
   2   4  10       42.30       37.13      3.15 o 
   4   4  10        4.48        3.61      1.61 o 
   6   4  10       44.01       36.51      3.58 o 
 -17   1  11       19.78       14.80      5.95 o 
 -15   1  11      108.68      113.68     10.00 o 
 -13   1  11      223.17      200.10      7.16 o 
 -11   1  11        3.28        1.67      1.39 o 
  -9   1  11      124.81      117.73      5.02 o 
  -7   1  11      267.79      250.13      6.81 o 
  -5   1  11       63.98       64.81      3.31 o 
  -3   1  11       44.29       58.81      2.76 o 
  -1   1  11        0.63        0.89      0.75 o 
   1   1  11      421.64      440.17      7.29 o 
   3   1  11      168.32      178.43      4.93 o 
   5   1  11      692.92      689.15      9.64 o 
   7   1  11      258.56      227.74      5.37 o 
   9   1  11      168.98      148.02      5.66 o 
  11   1  11       31.01       19.95      2.82 o 
  13   1  11        6.82        5.28      2.95 o 
 -16   2  11        0.22       -0.64      1.68 o 
 -14   2  11       95.83      111.29      6.07 o 
 -12   2  11       17.40       16.17      2.45 o 
 -10   2  11       94.69       99.04      4.94 o 
  -8   2  11      505.86      487.43      9.63 o 
  -6   2  11     1396.55     1308.12     21.23 o 
  -4   2  11      156.56      162.71      3.76 o 
  -2   2  11      149.09      162.83      3.15 o 
   0   2  11        2.61        3.21      0.73 o 
   2   2  11      180.04      175.41      5.18 o 
   4   2  11      100.44       99.59      3.51 o 
   6   2  11      827.54      831.57     11.76 o 
   8   2  11      118.66      114.24      4.51 o 
  10   2  11        5.39        1.88      1.27 o 
  12   2  11        0.42       -0.04      1.33 o 
 -13   3  11       17.51       17.01      3.52 o 
 -11   3  11       78.80       68.94      7.40 o 
  -9   3  11      120.22       99.11      8.07 o 
  -7   3  11      311.66      301.10      9.18 o 
  -5   3  11      194.83      202.05      7.31 o 
  -3   3  11       25.13       22.64      2.12 o 
  -1   3  11      155.77      162.46      5.57 o 
   1   3  11       54.12       52.02      5.68 o 
   3   3  11       59.56       62.02      4.17 o 
   5   3  11       67.44       69.12      7.13 o 
   7   3  11      118.85      116.68      6.30 o 
   9   3  11       48.50       54.27      4.56 o 
  -8   4  11        0.03        0.51      1.67 o 
  -6   4  11        7.97        3.34      1.70 o 
  -4   4  11        0.17       -0.38      1.24 o 
  -2   4  11        0.03       -0.66      1.01 o 
   0   4  11        4.53        3.93      1.59 o 
   2   4  11        1.08        0.36      1.30 o 
   4   4  11        6.64        2.42      1.64 o 
 -18   0  12      132.92      111.51     14.25 o 
 -16   0  12       26.80       22.92      6.86 o 
 -14   0  12      108.67      110.61     12.99 o 
 -12   0  12       69.11       51.61      8.66 o 
 -10   0  12     4694.70     4674.27     86.76 o 
  -8   0  12      951.50      989.96     17.13 o 
  -6   0  12      239.04      227.57      6.52 o 
  -4   0  12      183.43      207.74      7.55 o 
  -2   0  12        6.48       12.13      1.78 o 
   0   0  12      413.66      414.77      7.05 o 
   2   0  12     1855.40     1824.86     23.12 o 
   4   0  12     6159.87     5982.50     84.30 o 
   6   0  12       47.12       56.60      5.61 o 
   8   0  12      122.77      127.18      8.80 o 
  10   0  12       35.74       41.42      5.55 o 
  12   0  12       40.78       48.81      6.19 o 
  14   0  12        6.44       11.04      4.10 o 
 -17   1  12       26.73       16.60      5.95 o 
 -15   1  12       20.28       22.34      5.08 o 
 -13   1  12      172.34      164.31      7.62 o 
 -11   1  12       50.81       51.12      3.63 o 
  -9   1  12     2244.69     2278.29     28.59 o 
  -7   1  12       37.68       29.18      2.93 o 
  -5   1  12      230.56      230.26      5.78 o 
  -3   1  12        9.67        8.83      1.38 o 
  -1   1  12      186.47      173.44      4.29 o 
   1   1  12       11.26       11.62      1.47 o 
   3   1  12     2145.45     2127.31     22.08 o 
   5   1  12       49.06       46.51      2.71 o 
   7   1  12      118.05      132.62      5.13 o 
   9   1  12       95.74       91.41      4.49 o 
  11   1  12       27.11       24.67      4.29 o 
  13   1  12       11.14       14.64      3.88 o 
 -16   2  12       18.91       24.21      3.43 o 
 -14   2  12        2.05        4.25      1.84 o 
 -12   2  12       88.90       79.44      4.90 o 
 -10   2  12       42.45       43.46      3.59 o 
  -8   2  12       22.88       19.94      2.24 o 
  -6   2  12       11.53        9.05      1.77 o 
  -4   2  12       51.44       53.69      4.32 o 
  -2   2  12       69.02       66.37      3.21 o 
   0   2  12        6.69       13.64      1.41 o 
   2   2  12        3.58        2.97      0.94 o 
   4   2  12       86.03       92.71      3.75 o 
   6   2  12      103.97      100.45      4.44 o 
   8   2  12        0.01        0.65      1.06 o 
  10   2  12       29.43       34.09      3.55 o 
  12   2  12       48.75       46.12      3.38 o 
 -13   3  12      176.16      189.10     10.32 o 
 -11   3  12        6.73        7.16      2.66 o 
  -9   3  12        0.02        0.56      1.66 o 
  -7   3  12        1.01       -0.82      1.39 o 
  -5   3  12       15.11       11.36      2.35 o 
  -3   3  12        0.68        0.76      1.02 o 
  -1   3  12       48.60       38.04      3.18 o 
   1   3  12        0.69        1.48      1.34 o 
   3   3  12        0.88        3.87      1.51 o 
   5   3  12       52.94       51.59      5.44 o 
   7   3  12       67.35       66.94      5.04 o 
   9   3  12        5.80        3.80      2.94 o 
  -8   4  12       15.00       14.49      5.03 o 
  -6   4  12      181.04      174.39      6.76 o 
  -4   4  12       60.29       70.21      4.54 o 
  -2   4  12      142.47      144.49      7.49 o 
   0   4  12      301.43      283.09      7.85 o 
   2   4  12        3.27        2.63      1.61 o 
 -17   1  13       15.31       19.85      6.13 o 
 -15   1  13       74.95       74.70     10.10 o 
 -13   1  13      150.13      162.73     10.34 o 
 -11   1  13      204.70      207.22      7.19 o 
  -9   1  13      378.63      358.56      8.13 o 
  -7   1  13      392.27      377.82      8.06 o 
  -5   1  13       24.01       31.77      2.64 o 
  -3   1  13        6.74        2.02      1.07 o 
  -1   1  13        4.94        6.87      1.19 o 
   1   1  13       14.30       12.96      1.78 o 
   3   1  13       16.75       19.14      1.79 o 
   5   1  13      302.20      286.77      6.28 o 
   7   1  13      133.07      138.56      6.24 o 
   9   1  13       39.09       40.74      3.81 o 
  11   1  13        9.07        7.73      3.03 o 
  13   1  13       67.31       95.38      8.48 o 
 -16   2  13        8.29        5.63      2.21 o 
 -14   2  13       63.60       66.87      4.90 o 
 -12   2  13      108.48      118.18      6.09 o 
 -10   2  13       80.91       89.48      5.47 o 
  -8   2  13       80.48       79.75      5.68 o 
  -6   2  13       47.10       46.67      3.25 o 
  -4   2  13       11.15        9.59      1.62 o 
  -2   2  13       13.57       11.63      1.63 o 
   0   2  13      819.36      776.64     10.80 o 
   2   2  13      180.42      175.16      4.50 o 
   4   2  13        1.30        0.53      0.89 o 
   6   2  13        0.74        1.23      1.11 o 
   8   2  13      160.02      149.03      5.28 o 
  10   2  13        5.53        7.81      1.76 o 
 -13   3  13       67.58       78.63      6.94 o 
 -11   3  13       21.26       20.99      3.65 o 
  -9   3  13        1.28        1.46      1.87 o 
  -7   3  13        3.37        3.35      2.10 o 
  -5   3  13      249.04      251.61      8.91 o 
  -3   3  13       26.63       24.95      3.73 o 
  -1   3  13       76.30       61.21      5.78 o 
   1   3  13       96.17       92.86      5.23 o 
   3   3  13       16.19       15.03      2.47 o 
   5   3  13        0.76        0.93      1.70 o 
   7   3  13       26.84       24.31      3.39 o 
  -6   4  13        1.83        0.03      1.68 o 
  -4   4  13        0.51        2.50      1.66 o 
  -2   4  13        1.95        3.00      1.36 o 
   0   4  13        3.53        3.65      1.68 o 
 -18   0  14       27.35       27.43      7.94 o 
 -16   0  14        1.15        4.51      4.33 o 
 -14   0  14      253.91      211.47     17.86 o 
 -12   0  14      296.11      263.26     16.60 o 
 -10   0  14     2106.77     2248.43     63.51 o 
  -8   0  14        8.29        7.76      4.15 o 
  -6   0  14       80.05       82.50      7.89 o 
  -4   0  14       41.90       32.02      3.82 o 
  -2   0  14       97.21       70.89      4.75 o 
   2   0  14     1043.21     1052.85     34.64 o 
   4   0  14      300.65      275.71     15.70 o 
   6   0  14      218.49      226.08     10.27 o 
   8   0  14      155.62      153.02     10.65 o 
  10   0  14       10.23       33.29      5.42 o 
  12   0  14       13.59        6.93      5.59 o 
 -17   1  14        3.72        0.54      4.51 o 
 -15   1  14      101.52      114.04     12.81 o 
 -13   1  14       40.71       52.74      5.59 o 
 -11   1  14     1283.27     1313.18     22.24 o 
  -9   1  14        0.27       -0.17      1.10 o 
  -7   1  14      243.38      247.92      9.24 o 
  -5   1  14       27.91       27.13      2.50 o 
  -3   1  14       52.40       40.88      3.00 o 
  -1   1  14       12.19       18.60      1.77 o 
   1   1  14      993.79      969.32     13.53 o 
   3   1  14      962.47      957.52     12.63 o 
   5   1  14      208.86      203.36      5.68 o 
   7   1  14        0.06        0.46      1.35 o 
   9   1  14      150.87      170.12     10.46 o 
  11   1  14       45.38       58.45      6.49 o 
 -14   2  14       49.90       60.09      4.84 o 
 -12   2  14      176.22      193.27      7.31 o 
 -10   2  14      161.16      171.13      7.21 o 
  -8   2  14       22.20       24.79      3.31 o 
  -6   2  14        3.97        3.31      1.41 o 
  -4   2  14      201.06      186.70      6.82 o 
  -2   2  14      227.61      187.58      4.70 o 
   0   2  14      183.74      182.73      4.69 o 
   2   2  14      587.41      614.08      9.69 o 
   4   2  14       14.66       11.57      1.69 o 
   6   2  14       11.20       10.95      1.69 o 
   8   2  14        3.95        4.55      1.79 o 
  10   2  14      181.42      180.77      6.54 o 
 -11   3  14        1.89       -0.02      2.28 o 
  -9   3  14       22.23       24.84      3.74 o 
  -7   3  14      320.98      321.59     14.07 o 
  -5   3  14       18.92       17.98      2.80 o 
  -3   3  14      132.88      117.86      5.08 o 
  -1   3  14       29.33       30.01      4.40 o 
   1   3  14        0.14        2.97      1.70 o 
   3   3  14       23.68       26.67      3.18 o 
   5   3  14       43.52       44.82      6.78 o 
   7   3  14      143.43      134.02      7.54 o 
 -15   1  15        5.50        4.51      4.51 o 
 -13   1  15       10.31        9.13      3.99 o 
 -11   1  15      475.05      499.84     14.31 o 
  -9   1  15      143.12      149.18      7.09 o 
  -7   1  15       12.23       14.76      2.19 o 
  -5   1  15       46.87       36.03      3.00 o 
  -3   1  15        0.24        2.85      2.25 o 
  -1   1  15      409.14      364.77      6.76 o 
   1   1  15       52.18       48.54      3.16 o 
   3   1  15      840.90      851.06     12.90 o 
   5   1  15      189.63      183.96     10.62 o 
   7   1  15       51.99       52.94      5.86 o 
   9   1  15        4.55        4.11      2.87 o 
  11   1  15       14.35       30.29      5.32 o 
 -14   2  15      570.26      597.77     18.00 o 
 -12   2  15      130.27      145.09      7.14 o 
 -10   2  15      178.19      180.11      6.97 o 
  -8   2  15       60.09       67.68      5.08 o 
  -6   2  15       92.47       88.44      5.08 o 
  -4   2  15        1.04       -0.64      1.02 o 
  -2   2  15      126.00      110.96      6.99 o 
   0   2  15      145.27      131.54      4.56 o 
   2   2  15      362.22      377.48      8.27 o 
   4   2  15       15.72       18.84      2.09 o 
   6   2  15       23.57       20.39      2.18 o 
   8   2  15        0.07       -1.15      1.32 o 
 -11   3  15       10.38       10.73      3.22 o 
  -9   3  15        6.14        5.57      2.60 o 
  -7   3  15        7.90       12.00      3.00 o 
  -5   3  15        3.33        6.15      2.97 o 
  -3   3  15       53.96       54.86      3.85 o 
  -1   3  15      687.36      657.85     13.93 o 
   1   3  15       42.95       39.85      3.88 o 
   3   3  15       59.81       71.93      5.81 o 
   5   3  15        0.07       -0.49      1.86 o 
 -16   0  16      312.09      398.59     23.28 o 
 -14   0  16        0.00        0.72      4.15 o 
 -12   0  16       28.81       28.33      7.22 o 
 -10   0  16      478.91      546.36     25.08 o 
  -8   0  16      315.39      324.07     18.04 o 
  -6   0  16        9.88        5.23      3.61 o 
  -4   0  16      344.37      304.58     17.14 o 
  -2   0  16        9.81        4.87      3.61 o 
   0   0  16      184.55      162.57     13.89 o 
   2   0  16       41.94       23.10      5.77 o 
   4   0  16      410.54      402.74     20.57 o 
   6   0  16      120.53      121.26      9.38 o 
   8   0  16      674.38      773.45     25.80 o 
  10   0  16      100.26      138.44     11.10 o 
 -15   1  16        0.00       -1.26      3.61 o 
 -13   1  16       90.61      100.86     12.09 o 
 -11   1  16      171.87      171.16     12.37 o 
  -9   1  16       13.22       11.53      4.29 o 
  -7   1  16        4.51        6.67      2.53 o 
  -5   1  16      405.52      364.98     12.16 o 
  -3   1  16      250.20      212.92      6.25 o 
  -1   1  16        0.71       -0.74      1.10 o 
   1   1  16       39.36       40.47      3.32 o 
   3   1  16       95.09       87.78      4.94 o 
   5   1  16       14.73       12.10      3.18 o 
   7   1  16        0.47       -0.98      2.21 o 
   9   1  16      144.12      175.65     22.64 o 
 -14   2  16       55.03       50.01      4.70 o 
 -12   2  16      220.47      220.69     10.50 o 
 -10   2  16       51.39       56.37      4.30 o 
  -8   2  16      234.58      264.46      7.95 o 
  -6   2  16       28.25       26.02      2.84 o 
  -4   2  16       49.66       40.28      3.16 o 
  -2   2  16        2.92        2.90      1.25 o 
   0   2  16      207.10      223.75      5.74 o 
   2   2  16       31.79       35.82      3.78 o 
   4   2  16       59.42       67.24      3.77 o 
   6   2  16      157.04      140.11      5.58 o 
  -9   3  16       21.00       16.43      3.35 o 
  -7   3  16       89.02      102.04      7.35 o 
  -5   3  16        0.22       -0.94      1.73 o 
  -3   3  16       14.87       25.80      3.52 o 
  -1   3  16      167.68      200.42      6.63 o 
   1   3  16      187.76      193.86     11.97 o 
   3   3  16        8.93        8.23      2.45 o 
 -15   1  17      226.62      229.16     18.95 o 
 -13   1  17        1.10        1.08      3.61 o 
 -11   1  17      393.06      380.54     19.85 o 
  -9   1  17      128.60      144.03      9.23 o 
  -7   1  17      100.22      108.63      7.43 o 
  -5   1  17       39.16       36.95      4.44 o 
  -3   1  17       67.38       50.10      3.94 o 
  -1   1  17       39.82       39.02      3.92 o 
   1   1  17      143.41      165.17      8.72 o 
   3   1  17        0.48        3.24      2.89 o 
   5   1  17       13.95       13.47      3.61 o 
   7   1  17       55.09       65.32     12.54 o 
 -12   2  17      423.96      396.42     10.96 o 
 -10   2  17       77.11       77.37      5.21 o 
  -8   2  17       87.62      104.87      5.87 o 
  -6   2  17        3.35        4.42      3.15 o 
  -4   2  17       52.15       45.39      3.36 o 
  -2   2  17      274.59      249.22      6.93 o 
   0   2  17      155.54      162.57      4.97 o 
   2   2  17      698.12      726.49     12.81 o 
   4   2  17        2.83        1.78      1.39 o 
   6   2  17        9.94       13.52      2.06 o 
  -7   3  17       18.23       25.61      3.64 o 
  -5   3  17       50.63       55.77      4.58 o 
  -3   3  17        6.78        9.87      2.60 o 
  -1   3  17       22.51       24.04      2.85 o 
 -14   0  18        1.07       -3.43      4.51 o 
 -12   0  18      133.07      149.22     16.24 o 
 -10   0  18      125.42      167.08     16.60 o 
  -8   0  18        8.28        6.68      4.87 o 
  -6   0  18      888.32      899.30     34.64 o 
  -4   0  18      219.06      247.38     16.42 o 
  -2   0  18      197.72      176.29     15.88 o 
   0   0  18       10.22       38.61      7.58 o 
   2   0  18      226.05      254.96     16.78 o 
   4   0  18      388.29      395.16     21.83 o 
   6   0  18        8.89        8.24      3.33 o 
 -13   1  18       32.48       40.42      8.48 o 
 -11   1  18        0.78        4.15      3.97 o 
  -9   1  18       80.94       93.65     11.37 o 
  -7   1  18        4.75        5.32      7.67 o 
  -5   1  18      139.11      106.15      9.91 o 
  -3   1  18        3.29        3.82      2.49 o 
  -1   1  18        0.16        0.28      2.03 o 
   1   1  18        8.42        5.41      3.79 o 
   3   1  18       31.86       34.60      5.04 o 
   5   1  18        8.62       11.48      3.51 o 
 -10   2  18        3.38        7.16      2.30 o 
  -8   2  18       11.72       15.80      3.80 o 
  -6   2  18       26.09       31.89      3.18 o 
  -4   2  18       14.97       23.94      3.32 o 
  -2   2  18        3.77        6.71      1.60 o 
   0   2  18        0.99        0.45      1.19 o 
   2   2  18       44.96       30.36      2.75 o 
   4   2  18        5.59       11.50      2.25 o 
 -11   1  19       57.53       57.20      9.56 o 
  -9   1  19      146.44      164.02     15.88 o 
  -7   1  19        4.24        7.04      3.97 o 
  -5   1  19       14.45       10.83      4.87 o 
  -3   1  19        0.39       -1.44      3.07 o 
  -1   1  19        0.80        0.18      3.07 o 
   1   1  19       12.65       22.92      6.32 o 
   3   1  19       79.67       84.06      7.72 o 
   5   1  19       87.59       82.05      7.91 o 
  -8   2  19        2.00        0.62      1.77 o 
  -6   2  19       64.08       70.36      4.75 o 
  -4   2  19      209.13      269.79      9.05 o 
  -2   2  19        4.24        4.57      1.63 o 
   0   2  19        4.94        8.43      1.82 o 
 -10   0  20      352.73      418.79     23.64 o 
  -8   0  20       37.21       29.95      7.94 o 
  -6   0  20       11.46       33.02      8.30 o 
  -4   0  20       42.48       22.19      6.86 o 
  -2   0  20       26.08       24.18      7.22 o 
   0   0  20      103.30      142.73     15.34 o 
   2   0  20      172.66      183.69     17.68 o 
  -9   1  20       23.74       21.83      6.50 o 
  -7   1  20       93.07       53.41      8.84 o 
  -5   1  20        6.49        9.38      4.87 o 
  -3   1  20       55.69       29.05      6.86 o 
  -1   1  20        0.11       -1.62      2.89 o 
   1   1  20      252.76      331.64     19.31 o 
  -5   1  21      374.81      424.75     22.01 o 
  -3   1  21        3.06       13.17      5.41 o 
                                                 
